# Supplementary material for: Globally Important Haptophyte Algae Use Exogenous Pyrimidine Compounds More Efficiently than Thiamin
Source: mBio. 2017 Oct 10;8(5):e01459-17. doi: 10.1128/mBio.01459-17 (PMC5635689; doi:10.1128/mBio.01459-17)
Supplement: TABLE S1 [file mbo005173506st1.xlsx]

## Sheet: a
Supplementary Table S1(a). Summary of thiamin related genes used as initial query sequences for BLAST searches of the 58 MMETSP haptophyte transcriptomes. Lineage abbreviations: Haptophyte, Cryptophyte, Stramenopile, Rhizarian. cp denotes chloroplast genes.
Lineage	Organism	Gene	Accession number
Hapto.	C. sp. CCMP291	thiG	cp, AHY04366.1
Crypto.	G. theta	THI4	XP_005834399.1
Crypto.	G. theta	THIM	62773
Strameno.	P. tricornutum	THIC	gi|217406107
Hapto.	E. huxleyi	THID	102278
Hapto.	E. huxleyi	THIE	102278
Rhiz.	C. chromatophora	THIL	YP_002049069.1
Hapto.	E. huxleyi	TPK	234208
Hapto.	E. huxleyi	TENA	XP_005768676.1

## Sheet: b
Supplementary Table S1(b). Summary of thiamin related genes used as initial query sequences for BLAST searches of a 137 MMETSP transcriptomes representing 19 marine phyla. Lineage abbreviations: Stramenopile, Land plants, Fungi. cp denotes chloroplast genes.
Lineage	Organism	Gene	Accession number
Strameno.	P. tricornutum	thiG	cp, YP_874486
L. Plants	A. thaliana	THI4	NP_20028
L. Plants	A. thaliana	THIC	NP_180524
Fungi	S. cerevisiae	THI5	NP_116597
L. Plants	A. thaliana	THID	NP_173707.2
L. Plants	A. thaliana	THIE	NP_173707.2
Fungi	S. cerevisiae	TENA	NP_014586

## Sheet: c
Supplementary Table S1(c). Summary of thiazole synthase genes identified in 58 MMETSP haptophyte transcriptomes and the chloroplast genomes of, E. huxleyi and C. tobin. ThiG is a chloroplast encoded gene and was only identified in a single Prymnesiales MMETSP transcriptome. cp denotes chloroplast encoded genes in the two genome sequence haptophyte species. The thiazole synthase THI4 is widely dis…
Enzyme	Order	Species	Strain	CAMPEP ID or Accession number	NCGR PEP ID
thiG	Isochrysidales	E. huxleyi	CCMP1516	cp, EmhuCp072	-
thiG	Prymnesiales B2	C. tobin	CCMP291	cp, AHY04366.1	-
thiG	Prymnesiales B1	C. polylepis	CCMP1757	183207672	MMETSP0146-20130417
THI4	Pavlovales	Pavlova sp.	CCMP459	185549762	MMETSP1381-20130426
THI4	Pavlovales	C. rhomboideus	RCC1486	119414748	MMETSP1335-20130426
THI4	Pavlovales	P. gyrans	CCMP608	206034976	MMETSP1466-20131121
THI4	Pavlovales	E. gayraliae	RCC1523	205998956	MMETSP1464-20131121
THI4	Pavlovales	P. lutheri	RCC1537	205966902	MMETSP1463-20131121
THI4	Phaeocystales	P. cordata	RCC1383	198625486	MMETSP1465-20131121
THI4	Phaeocystales	Phaeocystis sp.	CCMP2710	118815192	MMETSP1162-20130426
THI4	Phaeocystales	P. antarctica	Caron Lab Isolate	172971164	MMETSP1100-20130122
THI4	Phaeocystales	P. antarctica	CCMP1374	198158628	MMETSP1444-20131203
THIM-like*	Phaeocystales	Unid. sp.	CCMP2000	119083910	MMETSP1178-20130426|

## Sheet: d
Supplementary Table S1(d). Summary of THID, THIE and TH1 genes identified in 58 MMETSP haptophyte transcriptomes. Genes encoding the trifunctional THI20 protein (11) were identified in the Isochrysidales and Coccolithales orders. THI20 is a multifunction hydroxymethylpyrimidine phosphokinase/4-amino-5-aminomethyl-2-methylpyrimidine hydrolase that contains THID and TENA-like domains.
Enzyme	Order	SpeciessS Order Species	Strain	CAMPEP ID	NCGR PEP ID
THID	Pavlovales	C. rhomboideus	RCC1486	119425148	MMETSP1335-20130426
THID	Pavlovales	P. lutheri	RCC1537	205994902	MMETSP1463-20131121
THID	Phaeocystales	P. antarctica	Caron Lab Isolate	172973058	MMETSP1100-20130122
THIE	Pavlovales	Pavlova sp.	CCMP459	185206484	MMETSP1140-20130426
THIE	Pavlovales	C. rhomboideus	RCC1486	119416968	MMETSP1335-20130426
THIE	Phaeocystales	P. chordata	RCC1383	198638758	MMETSP1465-20131121
THIE	Prymnesiales B2	C. rotalis	UIO044	115840158	MMETSP0287-20121206
THIE	Prymnesiales B1	C. ericina	CCMP281	181168150	MMETSP1096-20121128
THIE	Prymnesiales B1	C. polylepis	CCMP1757	183071240	MMETSP0143-20130205
TH1	Prymnesiales B1	P. parvum	Texoma1	113231978	MMETSP0008_2-20120614
TH1	Isochrysidales	I. galbana	CCMP 1323	183635966	MMETSP0595-20130417
TH1	Coccolithales	C.p.f. braarudi	PLY182g	183378370	MMETSP0164_2-20130417
TH1	Isochrysidales	E. huxleyi	PLYM219	181791146	MMETSP1150-20121109
THI20	Isochrysidales	Isochrysis sp.	CCMP1324	185128416	MMETSP1132-20121109
THI20	Isochrysidales	Isochrysidales	CCMP1323	179746652	MMETSP0943-20121227
THI20	Coccolithales	C. leptoporus	RCC1130	119358686	MMETSP1334-20130426

## Sheet: e
Supplementary Table S1(e). Summary of the TPK gene identified in 58 MMETSP haptophyte transcriptomes.
Enzyme	Order	Species	Strain	CAMPEP ID	NCGR PEP ID
TPK	Isochrysidales	E. huxleyi	PLYM219	181798070	MMETSP1150-20121109
TPK	Isochrysidales	E. huxleyi	CCMP370	182251896	MMETSP1155-20121109
TPK	Isochrysidales	E. huxleyi	CCMP374	196526730	MMETSP1008-20130614|
TPK	Isochrysidales	G. oceanica	RCC1303	185409920	MMETSP1365-20130426
TPK	Isochrysidales	Isochrysis sp.	CCMP1244	202779556	MMETSP1388-20130828
TPK	Isochrysidales	I. galbana	CCMP1323	179793364	MMETSP0943-20121227
TPK	Isochrysidales	Isochrysis sp.	CCMP1324	185049496	MMETSP1129-20121227
TPK	Coccolithales	P. carterae	CCMP645	169955000	MMETSP1136-20121227
TPK	Coccolithales	S. apsteinii	RCC1455	119336228	MMETSP1333-20130426
TPK	Prymnesiales B1	C. polylepis	CCMP1757	183009668	MMETSP0143-20130205
TPK	Prymnesiales B1	C. polylepis	UIO037	115789802	MMETSP0286-20121206
TPK	Prymnesiales B1	C. ericina	CCMP281	181169700	MMETSP1096-20121128
TPK	Prymnesiales B1	P. parvum	Texoma1	113287726	MMETSP0008_2-20120614
TPK	Prymnesiales B2	C. rotalis	UIO044	115888068	MMETSP0287-20121206
TPK	Phaeocystales	Unid. sp.	CCMP2000	119100672	MMETSP1178-20130426
TPK	Phaeocystales	P. cordata	RCC1383	198629480	MMETSP1465-20131121
TPK	Pavlovales	C. rhomboideus	RCC1486	119423126	MMETSP1335-20130426
TPK	Pavlovales	Pavlova sp.	CCMP459	185547936	MMETSP1381-20130426
TPK	Pavlovales	P. lutheri	RCC1537	205976804	MMETSP1463-20131121

## Sheet: f
Supplementary Table S1(f). Summary of the TENA_C and TENA_E genes identified in 58 MMETSP haptophyte transcriptomes.
Enzyme	Order	Species	Strain	CAMPEP ID	NCGR PEP ID
TENA_C	Pavlovales	Unid. sp.	CCMP2436	179845256	MMETSP0982-20121206
TENA_C	Isochrysidales	Isochrysis sp.	CCMP1324	185056734	MMETSP1129-20121227
TENA_C	Prymnesiales B1	P. parvum	Texoma1	182823940	MMETSP0006_2-20121128
TENA_C	Prymnesiales B1	C. ericina	CCMP281	181211620	MMETSP1096-20121128
TENA_C	Prymnesiales B1	C. polylepis	CCMP1757	183072130	MMETSP0143-20130205
TENA_C	Coccolithales	C. leptoporus	RCC1130	119358686	MMETSP1334-20130426
TENA_C	Prymnesiales B1	I. galbana	CCMP1323	179746652	MMETSP0943-20121227
TENA_C	Isochrysidales	E. huxleyi	PLYM219	182066298	MMETSP1153-20121109
TENA_C	Coccolithales	C.p.f. braarudi	PLY182g	183365410	MMETSP0164_2-20130417
TENA_C	Isochrysidales	E. huxleyi	CCMP370	182377704	MMETSP1157-20121109
TENA_C	Coccolithales	P. carterae	CCMP645	169912708	MMETSP1136-20121227
TENA_E	Isochrysidales	E. huxleyi	PLYM219	182030986	MMETSP1153-20121109
TENA_E	Isochrysidales	E. huxleyi	CCMP370	182090228	MMETSP1154-20121109
TENA_E	Prymnesiales B1	Isochrysis sp.	CCMP1244	202737622	MMETSP1388-20130828
TENA_E	Phaeocystales	P. antarctica	CCMP1374	198176812	MMETSP1444-20131203
TENA_E	Phaeocystales	Unid. sp.	CCMP2000	119064764	MMETSP1178-20130426
TENA_E	Phaeocystales	Phaeocystis sp.	CCMP2710	118833202	MMETSP1162-20130426
TENA_E	Coccolithales	C.p.f. braarudi	PLY182g	183355958	MMETSP0164_2-20130417
TENA_E	Coccolithales	C. leptoporus	RCC1130	119374798	MMETSP1334-20130426
TENA_E	Coccolithales	P. carterae	CCMP645	169943690	MMETSP1136-20121227
TENA_E	Prymnesiales B1	C. polylepis	CCMP1757	183044948	MMETSP0143-20130205
TENA_E	Prymnesiales B2	C. rotalis	UIO044	115871082	MMETSP0287-20121206
TENA_E	Coccolithales	S. apsteinii	RCC1455	119311032	MMETSP1333-20130426
TENA_E	Pavlovales	Pavlova sp.	CCMP459	185161536	MMETSP1139-20130426
TENA_E	Phaeocystales	P. antarctica	Caron Lab Isolate	172952102	MMETSP1100-20130122
TENA_E	Pavlovales	E. gayraliae	RCC1523	206018078	MMETSP1464-20131121
TENA_E	Isochrysidales	G. oceanica	RCC1303	185455124	MMETSP1365-20130426
TENA_E	Pavlovales	Pavlova gyrans	CCMP608	206049130	MMETSP1466-20131121
TENA_E	Prymnesiales B1	C. polylepis	UIO037	115778176	MMETSP0286-20121206
TENA_E	Pavlovales	P. lutheri	RCC1537	205979936	MMETSP1463-20131121
TENA_E	Prymnesiales B2	C. rotalis	UIO044	115891152	MMETSP0287-20121206
TENA_E	Prymnesiales B1	C. ericina	CCMP281	181224908	MMETSP1096-20121128

## Sheet: g
Supplementary Table S1(g). Minimum cellular quota (MCQ) calculated from maximum cell densities at a substrate concentrations ranging from 100 to 500 pmol L-1 (see Fig. 3). Thiamin, 4-amino-5-hydroxymethyl-2-methylpyrimidine (HMP) and 4-amino-5-aminomethyl-2-methylpyrimidine (AmMP) were tested as substrates for species representative of the haptophyte Pavlovophyceae and Prymnesiophyceae classes. E…
		Calculated MCQ (pmol cell-1)
Order	Species	Thiamin	HMP	AmMP
Isochrysidales	E. huxleyi	4.12x10-7	1.52x10-7	1.79x10-7
		(7.78x10-8)	(1.42x10-8)	(3.83x10-8)
Pavlovales	P. gyrans	3.08x10-7	1.49x10-7	1.69x10-7
		(3.09x10-8)	(1.79x10-8)	(7.83x10-9)

## Sheet: h
Supplementary Table S1(h). Comparison of measured and calculated minimum cellular quota (MCQ) at the onset of stationary phase in E. huxleyi CCMP2090. Cells were inoculated into media with 500 pmol L-1 thiamin or HMP, grown out to their maximum density and harvested at the onset of the stationary phase. Error represents the SD of biological triplicates. Abbreviations: thiamin pyrophosphate, TPP; …
	Measured MCQ					Calculated MCQ
	(pmol cell-1)					(pmol cell-1)
Treatment	TPP	TMP	ThF	T Sum		T Sum
thiamin	6.1x10-8	9.8x10-9	4.2x10-9	6.1x10-8		4.1x10-7
500 pM	(8.1x10-9)	(5.7x10-9)	(2.3x10-9)	(8.1x10-9)		(7.8x10-8)
HMP	5.0x10-8	1.5x10-8	4.3x10-9	6.9x10-8		1.5x10-7
500 pM	(8.9x10-9)	(4.4x10-9)	(1.9x10-9)	(1.3x10-9)		(1.4x10-8)

## Sheet: i
Supplementary Table S1(i). Summary of thiamin related genes identified in a database of 137 MMETSP transcriptomes representing 19 marine phyla as well as representative genomes (in bold).
Gene complements were arranged to describe four separate biochemically defined ecological strategies. A single species from each of the lineages identified in a particular niche is represented in the table.
Gene IDs represent either CAMPEP or IMB/ER number. MMETSP numbers reflect protein sequences from the MMETSP protein database. Note that NMT1 (THI5) was not detected at an e-value< 10^-15 in the below organisms.
symbols: -, denotes absence in MMETSP transcriptomes; ---, denotes absence in genome; * denotes ThiG presence is assumed in plastid genome.
				HMP Synthase	Thiazole Synthase (Thi4 or ThiG)
		Strain	Data Repository	ThiC	Thi4	ThiG	ThiE	TenA_E
Lineage	Species			(PF01964)	(PF01946)	(PF05690)	(PF02581)	(PF03070)	Citation	Notes	sequences potentially missing from Campep database
B1 & PYRIMIDINE SYNTHESIZER
Mediophyceae - Eupodiscales	Odontella aurita	isolate 1302-5	MMETSP0015_2	113543194	-	*	113567664	113554392	this manuscript
Bacillariophyceae - Bacillariales	Fragilariopsis cylindrus	CCMP1102	GenBank	OEU16390	---	cp, set_95:27066-27872	OEU20713	OEU17927.1	McRose et al. 2014
Coscinodiscophyceae - Thalassiosirales	Thalassiosira pseudonana	CCMP1335	GenBank	XP_002292310	---	cp, YP_874615	XP_002291560	XP_002288055	McRose et al. 2014
Bacillariophyceae - Bacillariales	Pseudo-nitzschia multiseries	CLN-47	JGI	192200	---	cp, YP_009162656	297932	308721	this manuscript	JGI proteinID. Note: there are multiple valid candidates for each gene. Not sure if that is real duplications or genome assembly
Bacillariophyceae - Naviculales	Phaeodactylum tricornutum	CCAP1055/1	GenBank	XP_002182146	---	cp, A0T0L1	XP_002181508	XP_002179208	McRose et al. 2014
Chlorophyceae	Chlamydomonas reinhardtii	CC-503 cw92 mt+,	Genbank	XP_001697756	XP_001698672		Cre08.g365600	---	Croft et al. 2007
Chlorophyceae	Volvox carteri	Eve	GenBank	XP_002953184	XP_002951140		XP_002948683	---	Croft et al. 2007
Dictyophyceae	Dictyocha speculum	CCMP1381	MMETSP1174	185766176	-	*	185798250	-	this manuscript
Dinophyceae	Durinskia baltica	CSIRO CS-38	MMETSP0116_2	170206880	170258978	299830578	-	170236004	this manuscript
Dinophyceae	Polarella glacialis	CCMP2088	MMETSP1440	198015386	197963276	-	-	-	this manuscript
Eustigmatophyceae	Nannochloropsis gaditana	B-31	GenBank	EWM27469		YP_007317103	EWM27690.1	---	this manuscript
Glaucophyceae	Cyanophora paradoxa	CCMP329	JGI	Contig7793	Contig 38274	---	see notes	---	McRose et al. 2014	genome is partial and highly fragmented, conclusions on absence not possible
Glaucophyceae	Gloeochaete wittrockiana	SAG46.84	MMETSP1089	-	184341096	-	-	184340390	this manuscript
Glaucophyceae	Cyanoptyche gloeocystis	SAG4.97	MMETSP1086	196657086	196651762	-	196655230	-	this manuscript
Pinguiophyceae	Phaeomonas parva	CCMP2877	MMETSP1163	118864216	-	*	118879966	-	this manuscript
Prasinophyceae (Class I)	Pyramimonas sp.	CCMP2087	MMETSP1445	198230264	19822700		-	198204874	this manuscript	This TenA_E has best hits to cyanobacteria and some MMETSP transcriptomes had contamination
Prasinophyceae (Class I)	Pyramimonas amylifera	CCMP720	MMETSP1081	196578900	196570252	-	196575956	-	McRose et al. 2014
Prasinophyceae (Class I)	Pyramimonas parkeae	CCMP725	MMETSP0058	AHF22068.1	-	-	AHF22066.1	-	McRose et al. 2014
Prasinophyceae (Class IV)	Tetraselmis striata	LANL1001	MMETSP0817	200938894	200941758		200919808	200913186	this manuscript
Prasinophyceae (Class V)	Pycnococcus provasolii	RCC2336	MMETSP1316	119200406	119193992	-	119193446	-	this manuscript
Prasinophyceae (Class V)	Pycnococcus provasolii	RCC733	MMETSP1471	198710522	198711732	-	CAMNT_0044472237 /NCGR_SEQ_ID=MMETSP1471-20131121	-	this manuscript
Prasinophyceae (Class VII)	Pycnococcus sp.	CCMP1998	MMETSP1085	196640666	119193992	-	196648758	-	this manuscript	CCMP1998 is class VII according to phylogenetic analysis in Duanmu, Bachy et al. 2014, likely genus name is incorrect/should be reclassified	>lcl|2842_1_Pycnococcus_CCMP1998_MMETSP1085-20130531 len=821 DRAFIRASGSARGTGRGAEAMATMATSRAAGAVRTRPSAGIGRSSARATPRTGFGRRGTSVVSRVGYTNREASPEKHEER APRGQGAKRDAKSAQAFRTIPSFEECFPNSQKVVKTVEHDGETMHVPFRRIHLSEGATRPYLDVYDTTGPQNVDPKDGLY PVRTNWIRKREQRGDKCFTQMHYAKRGIITEEMAFVAARERMDPEFVRSEVARGRAIIPSNKKHVELEPMIVGRKFKVKI NANIGNSAISSSIEEEVEKLQWASMWGADTLMDLSTGKNIHETREWIMRNSAIPVGTVPIYQALEKAGGDPMKITWELFR ETLIEQAEQGVDYF…
Prasinophyceae (Class VII)	uniden. sp.	RCC1871	MMETSP1456	198471298	198468740		198470802		this manuscript
Raphidophyceae	Fibrocapsa japonica	CCMP1661	MMETSP1339	113952890	-	*	113947642	-	this manuscript	The chloroplast genome of Heterosigma contains thiG (GenBank accession YP_001936306.1)
Stylonematophyceae	Rhodosorus marinus	CCMP769	MMETSP0011_2	113960676	-	*	-	113968240	this manuscript	The chloroplast genome of Stylonematophyceae Bangiopsis subsimplex contains thiG (GenBank accession ARO90402)
Synurophyceae	Mallomonas sp.	CCMP3275	MMETSP1167	182422616	182416736	-	-	-	this manuscript
Trebouxiophyceae	Picochlorum oklahomensis	CCMP2329	MMETSP1161	118807650	118800944	-	-	-	this manuscript
Trebouxiophyceae	Chlorella variabilis	NC64A	GenBank	EFN53744	EFN55828	---	EFN53733	---	McRose et al. 2014
Trebouxiophyceae	Coccomyxa subellipsoidea	C-169	GenBank	XP_005645392	XP_005648929	---	XP_005644799	---	McRose et al. 2014
Xanthophyceae	Vaucheria litorea	CCMP2940	MMETSP0964	171453670	-	215400811	171453866	-	this manuscript
B1 & PYRIMIDINE USER
Chlorarchniophyceae	Lotharella oceanica	CCMP622	MMETSP0040	-	170198654	-	167794132	170182014	this manuscript
Chlorarachniophyceae	Bigelowiella natans	CCMP2755	JGI		see notes	---	28959	see notes	McRose et al. 2014	genome in NCBI not annotated and seems fragmented, JGI ID better	genome in NCBI not annotated and seems fragmented, JGI ID better
Chromerida	Chromera velia	CCMP2878	MMETSP0290	-	184619210	-	-	184618536	this manuscript
Chrysophyceae	Ochromonas sp. CCMP1899	CCMP1899	MMETSP1177	-	119041464	-	119053348	119041464	this manuscript
Cryptophyceae	Guillardia theta	CCMP2712	MMETSP0046_2	-	113781784	-	113789558	113782908	this manuscript
Cryptophyceae	Guillardia theta	CCMP2712	GenBank	---	XM_005834342	---	XM_005842139	XP_005840687.1	McRose et al. 2014; this manuscript
Pelagophyceae	Aureococcus anophagefferens	CCMP1850	MMETSP	-	-	168910720	-	168876386	this manuscript
Pelagophyceae	Aureococcus anophagefferens	CCMP1984	GenBank	---	---	EGB11989	---	XP_009032758.1	McRose et al. 2014; this manuscript
Prymnesiophyceae	Chrysochromulina polylepis	CCMP1757	MMETSP0143	-	-	183207672	183071240	183044948	this manuscript
Prymnesiophyceae	Emiliania huxleyi	CCMP1516	GenBank	---	---	cp, YP_277380	XP_005771201	XP_005768676.1	McRose et al. 2014
Prymnesiophyceae	Chrysochromulina tobin	CCMP291	GenBank	---	---	cp, AHY04366.1	KOO30089	KOO21665.1	this manuscript
Pavlovophyceae	Pavlova sp.	CCMP459	MMETSP1139	-	185549762	-	185206484	185161536	this manuscript
B1 and UNKNOWN USER
Prasinophyceae (Class II, i.e. Mamiellophyceae)	Ostreococcus tauri	OTTH0595	GenBank	---	---	---	XP_003082249	---	McRose et al. 2014
Prasinophyceae (Class II, i.e. Mamiellophyceae)	Ostreococcus sp. RCC809	RCC809	JGI	---	---	---	39748	---	McRose et al. 2014	model 59644 is in JGI catalog, same locus, same gene, but shorter
Prasinophyceae (Class II, i.e. Mamiellophyceae)	Ostreococcus lucimarinus	CCE9901	GenBank	---	---	---	XP_001420600	---	McRose et al. 2014
Prasinophyceae (Class II, i.e. Mamiellophyceae)	Micromonas pusilla	CCMP1545	GenBank	---	---	---	XP_003062944	---	McRose et al. 2014
B1 USER
Prasinophyceae (Class II, i.e. Mamiellophyceae)	Micromonas commoda	RCC299	GenBank	---	---	---	---	---	McRose et al. 2014	note that many more Micromonas, including Clades E1 and E2 are provided in Table S2, and belong in the user category
Prasinophyceae (Class II, i.e. Mamiellophyceae)	Bathycoccus prasinos	RCC1105	GenBank	---	---	---	---	---	McRose et al. 2014
Prasinophyceae (Class III)	Nephroselmis pyriformis	CCMP717	MMETSP0034	-	-	-	-	-	this manuscript
HMP USER
Pelagibacterales	Pelagibacter ubique	HTCC1002	GenBank	---	---	ZP_01264109	WP_006997547, WP_006997321	---	Carini et al. 2014
Pelagibacterales	Pelagibacter ubique	HIMB5	GenBank	---	---	WP_014952914	WP_014953656, WP_014953926	---	Carini et al. 2014
The below Class VI have not been included in Summary Figure 5 due to incompleteness of transcriptomes and mixed evidence for relevant proteins
Prasinophyceae (Class VI)	Prasinoderma coloniale	CCMP1413	MMETSP0806	-	195553110	-	-	-	this manuscript
Prasinophyceae (Class VI)	Prasinococcus capsulatus	CCMP1194	MMETSP0941	-	-	-	-	-	this manuscript

## Sheet: j
Supplementary Table S1(j). Quantification of cells that were damaged during pellet concentration for the thiochrome assay. The percentage of cells that did not cluster with the core cell population after centrifugation is noted. These cells had smaller FALS values as well as a lower chlorophyll fluorescence signal.
This population is marked in red in the attached figure. The upper panels of the figure are cytograms of the start culture and cells that were resuspended from a pellet. The lower panels are a histogram representation of the cell count panels above.
Treatment	Initial conc.	Percent of cells outside
	(nmol L-1)	of the core cluster	Average	Stdev
Replete conditions
Luxury thiamin	300		0.973333	0.0057735
A		0.97
B		0.97
C		0.98
Replete thiamin	10		0.81	0.259422											a
A		1.1
B		0.73
C		0.6
Replete HMP	10		0.583333	0.190351
A		0.57
B		0.4
C		0.78
Limiting conditions
Limiting thiamin	0.5		0.82	0.122882
A		0.68
B		0.91
C		0.87
Limiting HMP	0.1		0.56	0.06245
A		0.54
B		0.63
C		0.51
