# Supplementary material for: Globally Important Haptophyte Algae Use Exogenous Pyrimidine Compounds More Efficiently than Thiamin
Source: mBio. 2017 Oct 10;8(5):e01459-17. doi: 10.1128/mBio.01459-17 (PMC5635689; doi:10.1128/mBio.01459-17)
Supplement: TABLE S2 [file mbo005173506st2.xlsx]

## Sheet: a
Supplementary Table S2(a). Summary of thiamin related genes used as initial query sequences for BLAST searches of a MMETSP prasinophyte transcriptomes. Lineage abbreviations: Chlorophyte, Land plants, Prymnesiophyte. cp denotes chloroplast genes.
Lineage	Organism	Gene	Accession number
L. plants	A. thaliana	THIM	gi|75273440
Chloro.	C. reinhardii	THI4	gi|378524572
L. plants	A. thaliana	TENA_E	gi|332278230
Prymn.	P. parvum	THIE	CAMPEP_0195592038
Prymn.	P. parvum	TH1	CAMPEP_0195592038
Chloro.	C. subellipsoidea	THIC	EIE20848.1

## Sheet: b
Supplementary Table S2(b). Summary of thiazole synthase genes identified in MMETSP prasinophyte transcriptomes.
Enzyme	Order	Species	Strain	CAMPEP ID or Accession number	Transcriptome Database
THI4	Pyramimonadales	Pyramimonas sp.	CCMP2087	CAMPEP_019822700	MMETSP1445-20131203
THI4	Pyramimonadales	P. amylifera	CCMP720	CAMPEP_196570252	MMETSP1081-20130531
THI4	Mamiellales	C. stigmata	CCMP3273	CAMPEP_0183821350	MMETSP0803_2-20130417
THI4	Pseudoscourfieldiales	Pycnococcus sp.	CCMP1998	CAMPEP_0119193992	MMETSP1316-20130426
THI4	Pseudoscourfieldiales	P. provasolii	RCC2336	CAMPEP_0119193992	MMETSP1316-20130426
THI4	Pseudoscourfieldiales	P. provasolii	RCC733	CAMPEP_0198711732	MMETSP1471-20131121
THI4	Chlorodendrales	T. striata	LANL1001	CAMPEP_0200941758	LANL1001-20140214
THI4	Chlorodendrales	T. chuii	PLY429	CAMPEP_0177767796	MMETSP0491_2-20121128
THI4	Chlorodendrales	T. astigmatica	CCMP880	CAMPEP_0117667826	MMETSP0804-20120912
THI4	Chlorodendrales	Tetraselmis sp.	GSL018	CAMPEP_0177589904	MMETSP0419_2-20121207
THI4	Pseudoscourfieldiales	P. coloniale	CCMP1413	CAMPEP_0195553110	MMETSP0806pc-20110809
THI4	Prasino VII, sensu Duanmu, Bachy et al. 2014	unid. sp.	RCC998	CAMPEP_0197477424	MMETSP1309-20131121
THI4	Prasino VII, sensu Duanmu, Bachy et al. 2014	unid. sp.	RCC1871	CAMPEP_0198468740	MMETSP1456-20131121
THI4	Prasino VII, sensu Duanmu, Bachy et al. 2014	unid. sp.	RCC2335	CAMPEP_0197511966	MMETSP1312-20131121

## Sheet: c
Supplementary Table S2(c). Summary of a pyrimidine synthase gene identified in MMETSP prasinophyte transcriptomes.
Enzyme	Order	Species	Strain	CAMPEP ID or Accession number	Transcriptome Database	additional sequence data potentially missed in Campeptide database
THIC	Pyramimonadales	Pyramimonas sp.	CCMP2087	CAMPEP_0198230264	MMETSP1445-20131203
THIC	Pyramimonadales	P. obovata	CCMP722	CAMPEP_0118921376	MMETSP1169-20130426
THIC	Pyramimonadales	P. parkeae	CCMP726	CAMPEP_0114253858	MMETSP0058-20121206
THIC	Pyramimonadales	P. amylifera	CCMP720	CAMPEP_196578900	MMETSP1081-20130531
THIC	Pseudoscourfieldiales	Pycnococcus sp.	CCMP1998	see additional sequences to right	MMETSP1085-20130531	>lcl|2842_1_Pycnococcus_CCMP1998_MMETSP1085-20130531 len=821 DRAFIRASGSARGTGRGAEAMATMATSRAAGAVRTRPSAGIGRSSARATPRTGFGRRGTSVVSRVGYTNREASPEKHEER APRGQGAKRDAKSAQAFRTIPSFEECFPNSQKVVKTVEHDGETMHVPFRRIHLSEGATRPYLDVYDTTGPQNVDPKDGLY PVRTNWIRKREQRGDKCFTQMHYAKRGIITEEMAFVAARERMDPEFVRSEVARGRAIIPSNKKHVELEPMIVGRKFKVKI NANIGNSAISSSIEEEVEKLQWASMWGADTLMDLSTGKNIHETREWIMRNSAIPVGTVPIYQALEKAGGDPMKITWELFR ETLIEQAEQGVDYF…
THIC	Pseudoscourfieldiales	P. provasolii	RCC2336	CAMPEP_0119200406	MMETSP1316-20130426
THIC	Pseudoscourfieldiales	P. provasolii	RCC733	CAMPEP_0198710522	MMETSP1471-20131121
THIC	Chlorodendrales	T. striata	LANL1001	CAMPEP_0200938894	LANL1001-20140214
THIC	Chlorodendrales	T. chuii	PLY429	CAMPEP_0177790020	MMETSP0491_2-20121128
THIC	Chlorodendrales	T. astigmatica	CCMP880	CAMPEP_0117665316	MMETSP0804-20120912
THIC	Chlorodendrales	Tetraselmis sp.	GSL018	CAMPEP_0177607642	MMETSP0419_2-20121207
THIC	Prasino VII, sensu Duanmu, Bachy et al. 2014	unid. sp.	RCC998	CAMPEP_0197482268	MMETSP1309-20131121
THIC	Prasino VII, sensu Duanmu, Bachy et al. 2014	unid. sp.	RCC1871	CAMPEP_0198471298	MMETSP1456-20131121
THIC	Prasino VII, sensu Duanmu, Bachy et al. 2014	unid. sp.	RCC2335	CAMPEP_0197504008	MMETSP1312-20131121

## Sheet: d
Supplementary Table S2(d). Summary of thiamin synthase genes identified in MMETSP prasinophyte transcriptomes.
Enzyme	Order	Species	Strain	CAMPEP ID or Accession number	Transcriptome Database	additional sequence data potentially missed in Campeptide database
TH1	Pyramimonadales	P. obovata	CCMP722	CAMPEP_0118952820	MMETSP1169-20130426
TH1	Halosphaerales	Pterosperma sp.	CCMP1384	CAMPEP_0197866970	MMETSP1438-20131217
TH1	Pyramimonadales	P. parkeae	CCMP726	CAMPEP_0114241006	MMETSP0058-20121206
TH1	Pyramimonadales	P. amylifera	CCMP720	CAMPEP_0196575956	MMETSP1081-20130531
TH1	Mamiellales	D. tenuilepis	CCMP3274	CAMPEP_0170139996	MMETSP0033_2-20121228
TH1	Mamiellales	C. stigmata	CCMP3273	see additional sequences to right	MMETSP0803_2-20130417	>lcl|8911_1_Tetraselmis_astigmatica_CCMP880_MMETSP0804-20120912 len=862 XDELADEEDHGSLLADYRTAMRLEANFFSAQPGVSARQLGSGLPSLLVTDFDETITVADTTPIIIEEAFRAAEEETKDKE SRAAVRAQRTASLEAVLQHISAEKKKLLADIPPPPEDKQPQDGSAFDESLLRGLLDELSDYDLRMNQAAFSSGIIAGLSP ERVAEAGRSVQLRDGAREALLKAMKAGVPTKVLSVSWCDSIICGALGFPKGALQVSANSLELGSSGCTGRIVPSVQCAND KGAAFTSMMAAATSKGPTVYIGDSATDLLPLLAADVGIVVGTAAAAGVTVLPLLAAAAAFPPPGKGVLYQADSWWDIAAL LLP…
TH1	Mamiellales	Mantoniella sp.	CCMP1436	CAMPEP_0198686698	MMETSP1468-20131203
TH1	Mamiellales	M. antarctica	-	CAMPEP_0181361610	MMETSP1106-20121128
TH1	Mamiellales	M. pusilla	CCMP1545	XP_003062944	-
THIE	Mamiellales	M. pusilla	RCC1614	CAMPEP_0203025554	MMETSP1402-20130829
THIE	Mamiellales	O. tauri	OTH95	XP_003082249
TH1	Mamiellales	O. lucimarinus	CCE9901	XP_001420600	-
TH1	Mamiellales	Osterococcus sp.	RCC809	jgi.OstRCC809_2.39748	-
TH1	Mamiellales	O. mediterraneus	RCC2572	CAMPEP_0174588984	MMETSP0929-20130131
TH1	Mamiellales	O. mediterraneus	RCC1621	CAMPEP_0179617972	MMETSP0930-20121108
THIE	Mamiellales	O. mediterraneus	RCC2596	CAMPEP_0179629390	MMETSP0932-20121108
TH1	Mamiellales	O. mediterraneus	RCC2573	CAMPEP_0179683474	MMETSP0936-20121108
TH1	Mamiellales	O. mediterraneus	RCC2593	CAMPEP_0179712120	MMETSP0937-20121108
TH1	Mamiellales	O. mediterraneus	RCC1107	CAMPEP_0179714610	MMETSP0938-20121108
TH1	Mamiellales	O. mediterraneus	BCC118000	CAMPEP_0179743846	MMETSP0939-20121108
TH1	Prasino VII, sensu Duanmu, Bachy et al. 2014	P. salinarum	CCMP1897	CAMPEP_0113925686	MMETSP1159-20121227
TH1	Pseudoscourfieldiales	Pycnococcus sp.	CCMP1998	CAMPEP_0196648758	MMETSP1085-20130531
TH1	Pseudoscourfieldiales	P. provasolii	RCC2336	CAMPEP_0119193446	MMETSP1316-20130426
THIE	Pseudoscourfieldiales	P. provasolii	RCC733	CAMNT_0044472237	MMETSP1471-20131121
TH1	Chlorodendrales	T. striata	LANL1001	CAMPEP_0200919808	LANL1001-20140214
THIE	Chlorodendrales	T. chuii	PLY429	CAMPEP_0177788056	MMETSP0491_2-20121128
TH1	Chlorodendrales	T. astigmatica	CCMP880	CAMPEP_0117663946	MMETSP0804-20120912
TH1	Chlorodendrales	Tetraselmis sp.	GSL018	CAMPEP_0177589206	MMETSP0419_2-20121207
TH1	Prasino VII, sensu Duanmu, Bachy et al. 2014	unid. sp.	RCC998	CAMPEP_0197484464	MMETSP1309-20131121
TH1	Prasino VII, sensu Duanmu, Bachy et al. 2014	unid. sp.	RCC1871	CAMPEP_0198470802	MMETSP1456-20131121
TH1	Prasino VII, sensu Duanmu, Bachy et al. 2014	unid. sp.	RCC2335	CAMPEP_0197510194	MMETSP1312-20131121

## Sheet: e
Supplementary Table S2(e). Summary of a thiazole kinase genes identified in MMETSP prasinophyte transcriptomes.
Enzyme	Order	Species	Strain	CAMPEP ID or Accession number	Transcriptome Database
THIM	Pyramimonadales	Pyramimonas sp.	CCMP2087	CAMPEP_0198202434	MMETSP1445-20131203
THIM	Halosphaerales	Pterosperma sp.	CCMP1384	CAMPEP_0197868168	MMETSP1438-20131217
THIM	Pyramimonadales	P. parkeae	CCMP726	CAMPEP_0114286616	MMETSP0059-20121206
THIM	Mamiellales	M. pusilla	CCMP1545	CCMP1545.wlab.211514	-
THIM	Mamiellales	M. pusilla	RCC1614	CAMPEP_0203030534	MMETSP1402-20130829
THIM	Mamiellales	O. tauri	OTH95	XP_003082249.1	-
THIM	Mamiellales	O. lucimarinus	CCE9901	XP_001420768.1	-
THIM	Mamiellales	Ostreococcus sp.	RCC809	jgi.OstRCC809_2.59648	-
THIM	Prasino VII, sensu Duanmu, Bachy et al. 2014	P. salinarum	CCMP1897	CAMPEP_0183824422	MMETSP0807_2-20130328
THIM	Pseudoscourfieldiales	P. provasolii	RCC2336	CAMPEP_0119200292	MMETSP1316-20130426
THIM	Pseudoscourfieldiales	P. provasolii	RCC733	CAMPEP_0198719100	MMETSP1471-20131121
THIM	Chlorodendrales	T. striata	LANL1001	CAMPEP_0200914644	Tetraselmis-striata-LANL1001-20140214|
THIM	Chlorodendrales	T. chuii	PLY429	CAMPEP_0177785468	MMETSP0491_2-20121128
THIM	Chlorodendrales	T. astigmatica	CCMP880	CAMPEP_0117671862	MMETSP0804-20120912
THIM	Chlorodendrales	Tetraselmis sp.	GSL018	CAMPEP_0177599214	MMETSP0419_2-20121207
THIM	Prasino VI	P. capsulatus	CCMP1194	CAMNT_0041573995	MMETSP0941-20130531

## Sheet: f
Supplementary Table S2(f). Summary of TENA_E genes identified in MMETSP prasinophyte transcriptomes.
Enzyme	Order	Species	Strain	CAMPEP ID or Accession number	Transcriptome Database
TENA_E	Pyramimonadales	Pyramimonas sp.	CCMP2087	CAMPEP_0198204874	MMETSP1445-20131203
TENA_E	Chlorodendrales	T. striata	LANL1001	CAMPEP_0200913186	Tetraselmis-striata-LANL1001-20140214
TENA_E	Chlorodendrales	T. chuii	PLY429	CAMPEP_0177758846	MMETSP0491_2-20121128
TENA_E	Chlorodendrales	Tetraselmis sp.	GSL018	CAMPEP_0177584118	MMETSP0419_2-20121207
